# Supplementary material for: Refining Bayesian hierarchical MPT modeling: Integrating prior knowledge and ordinal expectations
Source: Behav Res Methods. 2024 Apr 16;56(7):6557–81. doi: 10.3758/s13428-024-02370-y (PMC11362240; doi:10.3758/s13428-024-02370-y)
Supplement: Supplementary file 1 — (tex 21 KB) [file 13428_2024_2370_MOESM1_ESM.tex]

\RequirePackage{lineno}
\documentclass[11pt,a4paper,twoside,doc,biblatex]{apa7} % doc man

\let\tnote\relax% "Free up" \tnote for use in ctable
\usepackage{amssymb,amsmath}
%\usepackage{commath}
\usepackage{array, longtable} % to specify the width of cells within the tabular environment
\usepackage[american]{babel}
\usepackage{epstopdf} % for .eps files§
\usepackage{eurosym} % ? symbol
\usepackage{float} % for figures
\usepackage{booktabs} % for JASP tables
\usepackage{graphicx} % to load graphics 
\usepackage{paralist} % to enumerate sentences/words
\usepackage{setspace} % fine-grained control over line spacing
\usepackage{threeparttable} % for table footnotes
%\usepackage{bbm}
\usepackage{pdflscape} % for landscape pages
\usepackage{subcaption} % for two figures in one figure
\usepackage{amsbsy} % for bold symbols
\usepackage{todonotes}
\usepackage{xcolor,colortbl}
\usepackage{verbatim}
\usepackage{csquotes}
\usepackage[toc]{appendix}

\addbibresource{bibliography.bib}

\newcommand{\Frederik}[1]{\todo[inline, color=blue!25]{Frederik: #1}}
\newcommand{\Bea}[1]{\todo[inline, color=green]{Bea: #1 }}
\newcommand{\Alex}[1]{\todo[inline, color=pink]{Alex: #1}}
\newcommand{\Julia}[1]{\todo[inline, color=orange!25]{Julia: #1}}
\newcommand{\rev}[1]{\textcolor{blue}{#1}}

\allowdisplaybreaks[1]
%\newcommand{\mychoose}[2]{\bigl({{#1}\atop#2}\bigr)}

\doublespacing       %% 2 line spacing
%\onehalfspacing     %% 1.5 line spacing

\epstopdfsetup{outdir=./}

\hyphenation{deci-sion-making}
\hyphenation{a-na-ly-ses}

\title{Online Appendix: Theory-Informed Refinement of Bayesian Hierarchical MPT Modeling}
\leftheader{}
\shorttitle{Refinement of Bayesian MPT Models}
\author{Alexandra Sarafoglou$^{1}$, Beatrice G. Kuhlmann$^{2}$, Frederik Aust$^{1}$, Julia M. Haaf$^{1}$}
\affiliation{\vspace{0.5cm} $^{1}$ {Department of Psychology, University of Amsterdam, The Netherlands} \\ $^{2}$ {Department of Psychology, School of Social Sciences, University of Mannheim, Germany}}
\authornote{
Correspondence concerning this article should be addressed to: Alexandra Sarafgolou, Nieuwe Achtergracht 129B, 1001 NK Amsterdam, The Netherlands, E-mail: alexandra.sarafoglou@gmail.com. 
}
%\journal{AMPPS}

%\linenumbers
% Abstract
\abstract{\small{This online appendix applies the techniques discussed in the main article by Sarafoglou et al. (2023) to the case studies with empirical data from \textcite{symeonidou2021novel}.}}

\keywords{Bayes factors, MPT models, inequality constraints} 

\begin{document}

\maketitle

\section{Reanalysis of Symeonidou and Kuhlmann (2021)}
Here we illustrate parameter estimation and model comparison using \rev{informative} priors for \rev{the} study by \textcite{symeonidou2021novel} \rev{who} examined whether source memory improves when participants are assessed with a test newly developed by the authors and designed to facilitate source retrieval compared to the currently used source memory test.

The reanalysis of the data by \textcite{symeonidou2021novel} illustrate our approach for the case of ordinal interactions. Within the classical source memory paradigm, participants are asked to memorize a combination of source and content information. In a standard source-monitoring test, participants are then presented with only the content and need to correctly recall the source \parencite{johnson1993source}. \textcite{symeonidou2021novel} extended this paradigm by complementing the standard source-monitoring test with a reinstatement test. In this test, participants are also presented with an item (i.e., a noun) and asked to correctly identify the source it came from (i.e., which person spoke the noun). However, before answering, they are presented with the content in all possible source-content combinations, that is, the recordings of the noun by different voices, together with a picture and a name (see Figure \ref{fig:sym-procedure}). The authors predicted that this test would facilitate source retrieval and thus increase the probability to correctly recall the source. In their study, all participants took part in both test types (i.e., all participants completed a standard source-monitoring test followed by a reinstatement test). In addition, between-participants the authors manipulated the task difficulty (i.e., sources were either easy or hard to distinguish) and the encoding frequency (i.e, whether the source-item combination was repeated or not).

\begin{figure}
	\centering
	\includegraphics[width=.3\linewidth]{images/sym-study-phase.png}
	\includegraphics[width=.3\linewidth]{images/sym-standard-test.png}
	\includegraphics[width=.3\linewidth]{images/sym-reinstatement.png}
	\caption{Schematic illustration of the experimental procedure in Symeonidou and Kuhlmann (2021) in the easy condition in which the items were not repeated. In the study phase (left), participants were presented with words spoken by either a male or a female voice together with a face and a name. In the standard test (middle), words were presented to them on the screen and the participants had to decide who had spoken them or whether they were new. In the reinstatement test (right), the words were first spoken by both sources and the participants had to make the source decision afterwards. Stimuli were presented originally in German.}
	\label{fig:sym-procedure}
\end{figure}

\subsubsection{Data}
The experiment features data from $146$ participants across four between-subjects conditions. Each participant was instructed to learn $70$ nouns, which were randomly drawn from a pool of $167$ nouns. In each test phase, participants had to recognize all items and $35$ new nouns were introduced as distractors. Thus, each participant provided a total of $210$ data points. The data needed to run the reanalysis from \textcite{symeonidou2021novel} are openly available on the OSF repository from the authors at \url{https://osf.io/6nzjs/}.

\subsubsection{Hypothesis}
The hypotheses are schematically illustrated in Figure \ref{fig:hypotheses_sym}. The authors stated the following three hypotheses. First, they predicted a main effect for the test type. That is, source memory should be higher when participants completed a reinstatement test compared to the standard source memory test. Second, the authors predicted a specific interaction effect between test type and task difficulty. That is, source memory should be higher when participants completed a reinstatement test compared to the standard source memory test and that this improvement would be greater when the sources are harder to distinguish (i.e., they are similar). Third, the authors predicted a specific interaction effect between test type and encoding frequency. That is, source memory should be higher when items were repeated compared to items that were not repeated and that this improvement is greater for the reinstatement test. This restricted model will be compared to the null model which predicts no source memory benefit for the reinstatement test and the encompassing model which makes no predictions (i.e., all parameters are free to vary).

\begin{figure}
	\centering
	\begin{subfigure}{.49\textwidth}
		\centering
		\includegraphics[width=.99\linewidth]{Reanalysis_SymeonidouKuhlmann2021_files/figure-latex/symeonidou-hypotheses-1.pdf}
	\end{subfigure}
	\begin{subfigure}{.49\textwidth}
		\centering
		\includegraphics[width=.99\linewidth]{Reanalysis_SymeonidouKuhlmann2021_files/figure-latex/symeonidou-hypotheses-2.pdf}
	\end{subfigure}
	\caption{Schematic representation of how the restricted model (left) and the null model (right) predict the source memory parameter on the group-level. The restricted model makes predictions about the ordering of the source memory parameters within the two test types (y-axis; 'S' for standard test, 'R' for reinstatement test). In addition, it predicts a specific interaction pattern between the test type and encoding frequency (green versus purple dots), as well es between the test type and the task difficulty (bright versus dark dots). The null model predicts no source memory benefit for the reinstatement test.}
	\label{fig:hypotheses_sym}
\end{figure}


\subsection{Model}
The case study implemented a slightly adapted version of the 2HTSM model presented in the main article . That is, \textcite{symeonidou2021novel} adhered to the structure of Figure \ref{fig:2HTM_tree}, but estimated separate MPT parameters in each of the four between-subjects conditions and the two within-subjects conditions. Thus, for each participant, eight MPT parameters were estimated, two pairs of item memory and source memory parameters and two pairs of guessing parameters.

We implemented the hierarchical 2HTSM model with the modifications and computational strategies outlined in the main article.

\subsubsection{Results}

The group-level parameter estimates and the individual-level parameter estimates are displayed in Figure \ref{fig:sym-estimates-exp}. The Bayes factors are summarized in Table \ref{tab:sym-bf-table}. For the main analysis, the data suggest extreme evidence in favor of the restricted model relative to the null model, that is, the Bayes factor estimate centers around $4{,}196$ and ranges from $2{,}660$ to $6{,}425$. The sensitivity analysis yields Bayes factors in favor of the restricted model ranging from ${1{,}482}$ to ${5{,}530}$. Likewise, when computing the Bayes factor using the Matzke-Klauer prior, the data suggest extreme evidence in favor of the constrained hypothesis with a Bayes factor of $2{,}445$, ranging from $993$ to $5{,}408$. Concerning the bookend comparison, the data similarly suggest very strong evidence in favor for the restricted hypothesis relative to the encompassing model with a mean Bayes factor of $74.49$, ranging from $72.12$ to $76.45$. 

\begin{table}[tbp]
\begin{center}
\begin{threeparttable}
\caption{\label{tab:sym-bf-table} Summary of computed Bayes factors for Symeonidou and Kuhlmann (2021).} 
\begin{tabular}{llcc} \toprule
& BF type & \multicolumn{2}{c}{Estimate} \\
\midrule
Group-level & & & \\
\ \ \ Main Analysis (\rev{Informative}) & $\text{BF}_{r0}$ & 4196 & [2660, 6425]\\
\ \ \ Main Analysis (Matzke-Klauer) & $\text{BF}_{r0}$ & 2445 & [993, 5408]\\
\ \ \ Sensitivity Analysis & $\text{BF}_{r0}$ & -- & [1482, 5530]\\
\ \ \ Bookend comparison & $\text{BF}_{re}$ & 74.49 & [72.12, 76.45]\\
\midrule 
Individual-level & & & \\
\ \ \ \rev{Informative} & $\text{BF}_{re}$ & 0.0001 & -- \\
\ \ \ Matzke-Klauer & $\text{BF}_{re}$ & 1.59 & -- \\\\
\bottomrule
\addlinespace
\end{tabular}
\begin{tablenotes}[para]
\normalsize{\textit{Note.} For each test (rows) and experiment (columns) the Bayes factor in favor of the restricted model versus the null ($\text{BF}_{r0}$) or the encompassing model ($\text{BF}_{re}$). Numbers in square brakets indicate Bayes factor ranges. See the main text for an explanation of the different tests. Empty cells indicate that the quantity was not computed for a particular analysis.}
\end{tablenotes}
\end{threeparttable}
\end{center}
\end{table}

\begin{figure}
	\centering
	\begin{subfigure}{.49\textwidth}
		\centering
		\includegraphics[width=.99\linewidth]{Reanalysis_SymeonidouKuhlmann2021_files/figure-latex/sym-estimates-exp-1.pdf}
	\end{subfigure}
	\begin{subfigure}{.49\textwidth}
		\centering
		\includegraphics[width=.99\linewidth]{Reanalysis_SymeonidouKuhlmann2021_files/figure-latex/sym-estimates-exp-2.pdf}
	\end{subfigure}
		\begin{subfigure}{.49\textwidth}
		\centering
		\includegraphics[width=.99\linewidth]{Reanalysis_SymeonidouKuhlmann2021_files/figure-latex/sym-estimates-exp-3.pdf}
	\end{subfigure}
		\begin{subfigure}{.49\textwidth}
		\centering
		\includegraphics[width=.99\linewidth]{Reanalysis_SymeonidouKuhlmann2021_files/figure-latex/sym-estimates-exp-4.pdf}
	\end{subfigure}
	\caption{Violin plots of the estimated source memory parameters for the condition in which items were repeated once (left panel; green) or twice (right panel; purple) of Symeonidou and Kuhlmann (2021). In the top panels, we illustrate the group-level parameters. The bottom panel illustrates the comparison between the source memory parameters in for the standard and reinstatement test at the individual level. The dots represent the median estimate, the error bars the 80\% credible intervals.}
	\label{fig:sym-estimates-exp}
\end{figure}

Table \ref{tab:estimates-sym} and Table \ref{tab:estimates-guessing-sym} summarize the estimates for the source memory and source guessing parameter respectively, obtained from \rev{informative} prior distributions, obtained from Matzke-Klauer priors, and the reported frequentist estimates in the original manuscript. The estimates using the two Bayesian approaches largely converge and differences between the two are apparent only when inspecting the credible intervals. Compared to the Bayesian estimation methods, the frequentist approach leads to somewhat smaller estimates with the exception of the no-repetition difficult-task condition in the standard test where the estimates are somewhat larger. 

\begin{table}[tbp]
\begin{center}
\begin{threeparttable}
\caption{\label{tab:estimates-sym}Estimates for the group-level source memory parameter $d$ for the data of Symeonidou and Kuhlmann (2021). The column ``Reported'' shows the estimates as reported in the original manuscript using frequentist estimation on aggregated data. The columns ``\rev{informative}'' and ``Matzke-Klauer'' show the median estimates and 95\% credible intervals when using Bayesian hierarchical approaches.}
\begin{tabular}{lllccc}
\toprule
 &  &  & \multicolumn{3}{c}{Source Memory $d$}\\
 \cline{4-6} \\
 Item Presented & Difficulty & Test & \rev{Informative} & Reported & Matzke-Klauer \\
\midrule
Once & Easy & Standard &  .86 [.74, .96] & .82 [.45; .50]  &  .87 [.74; .98] \\
&  & Reinstatement &  .89 [.75, .98] & .86 [.77; .94] &  .87 [.73; .99] \\
 & Hard & Standard &   .37 [.20, .55] & .42 [.34; .50] &  .34 [.14; .54] \\
 &  & Reinstatement & .66 [.45, .87] & .65 [.54; .76] &    .66 [.36; .94] \\
\midrule 
Twice & Easy & Standard & .84 [.73, .94] & .82 [.77; .88] &    .84 [.71; .95] \\
&  & Reinstatement & .94 [.86, .99] & .97 [.89; 1.04] &  .95 [.86; 1.00] \\
 & Hard & Standard & .54 [.32, .76] & .48 [.42; .55] &   .55 [.27; .84] \\
 &  & Reinstatement & .92 [.80, .99] & .86 [.77; .95] &   .94 [.83; 1.00] \\
\bottomrule
\addlinespace
\end{tabular}
\begin{tablenotes}[para]
\normalsize{\textit{Note.} Default Bayes estimates based on Table D1 (Appendix D) in the original manuscript.}
\end{tablenotes}
\end{threeparttable}
\end{center}
\end{table}

\begin{table}[tbp]
\begin{center}
\begin{threeparttable}
\caption{\label{tab:estimates-guessing-sym} Estimates for the group-level source guessing parameter $g$ for the data of Symeonidou and Kuhlmann (2021). The column ``Reported'' shows the estimates as reported in the original manuscript using frequentist estimation on aggregated data. The columns ``\rev{informative}'' and ``Matzke-Klauer'' show the median estimates and 95\% credible intervals when using Bayesian hierarchical approaches.}
\begin{tabular}{lllccc}
\toprule
 &  &  & \multicolumn{3}{c}{Source Guessing $g$}\\
 \cline{4-6} \\
 Item Presented & Difficulty & Test & \rev{Informative} & Reported & Matzke-Klauer \\
\midrule
Once & Easy & Standard &  .50 [.46, .54] & .50 [.46, .53]  &  .50 [.46, .54] \\
&  & Reinstatement &  .53 [.49, .58] & .54 [.51, .57] &  .54 [.49, .58] \\
 & Hard & Standard &   .48 [.45, .51] & .49 [.46, .52] &  .48 [.45, .51] \\
 &  & Reinstatement & .46 [.43, .49] & .47 [.44, .49] &    .46 [.43, .49] \\
\midrule 
Twice & Easy & Standard & .51 [.46, .55] & .51 [.48, .55] &    .51 [.46, .55] \\
&  & Reinstatement & .52 [.47, .57] & .52 [.49, .56] &  .51 [.46, .56] \\
 & Hard & Standard & .49 [.45, .53] & .48 [.42, .55] &   .49 [.45, .52] \\
 &  & Reinstatement & .52 [.49, .56] & .53 [.50, .55] &   .53 [.49, .56] \\
\bottomrule
%\addlinespace
\end{tabular}
\begin{tablenotes}[para]
\normalsize{\textit{Note.} Matzke-Klauer parameter estimates based on Table D1 (Appendix D) in the original manuscript.}
\end{tablenotes}
\end{threeparttable}
\end{center}
\end{table}

\subsubsection{Assessing Individual-Differences}

As with the first case study, we may again assess whether participants showed the predicted reinstatement effect, that is, whether the individual 80\% credible intervals are above the diagonal line at the bottom panel in Figure \ref{fig:sym-estimates-exp}. When presented with the items once in the difficult condition all 37 participants showed the predicted effect, that is, they had a higher estimated source memory parameter with the reinstatement test compared to the standard test (depicted in dark green). In the easy condition that was 69.40 \% of participants (i.e., 25/36; depicted in bright green). When items were repeated in the difficult condition 94.40\% of participants (i.e., 34/36; depicted in dark purple) showed the predicted effect, that is, they had a higher estimated source memory parameter with the reinstatement test compared to the standard test. In the easy condition all 37 participants showed the effect (depicted in bright purple). When accounting for the uncertainty of the estimates (i.e., 80\% credible intervals), the numbers in the difficult no-repetition condition reduced to 16.20\% (6/37) for difficult items and 5.60\% (2/36) for easy items. When items were repeated this was 55.60\% (20/36) for difficult items, 5.40\% (2/37) for easy items.

Finally, we tested whether the reinstatement effect is present in each participant. The a priori probability that all participants show the effect at the same time was approximately 2 in ten thousand. In this case, again, the proportion of posterior samples in agreement with the constraints is smaller than the prior probability, approximately 2 in one hundred million, yielding a Bayes factor in favor for the encompassing model over the restrictive model of $8{,}267$. This result may be somewhat surprising considering that the majority of individual median effects are in the predicted direction. However, there seemingly is not enough evidence across participants that \textit{all of them} experience a benefit from the reinstatement test.

For this case study, Matzke-Klauer priors result in inconclusive evidence. Here again the a priori probability that all participants show the effect was extremely low, with only $1$ in a billion. Therefore, even though the number of posterior samples in agreement with the constraints was similarly small (i.e., approximately 2 in a billion), the Bayes factor yields inconclusive evidence, with $1.59$ in favor of the restricted model.

Returning to the comparison of the commonly used Matzke-Klauer priors and our informed priors, we chose to visualize a condition for which Matzke-Klauer priors and \rev{informative} priors differ most, that is the reinstatement condition in which sources were similar and only presented once. Figure \ref{fig:individual_level_prior_comp} compares for this condition the individual estimates of source memory and guessing from the two models. The dashed line highlights when the estimates are identical. For the source memory parameter (left plot), \rev{prior dilution} of the Matzke-Klauer priors is apparent in the s-curve, indicating that Matzke-Klauer priors yield estimates pulled towards the extremes. The guessing parameter estimates (right plot) are fairly comparable, here the Matzke-Klauer priors yield more hierarchical shrinkage (corresponding to less extreme estimates). Thus, the differences between the estimates at the individual level illustrate that the problems associated with vague group-level priors mainly concern parameters that cannot be estimated with great precision.

\begin{figure}
	\centering
	\begin{subfigure}{.45\textwidth}
		\centering
		\includegraphics[width=.99\linewidth]{Reanalysis_SymeonidouKuhlmann2021_files/figure-latex/ind-scatterplot-d-1.pdf}
	\end{subfigure}
	\begin{subfigure}{.45\textwidth}
		\centering
		\includegraphics[width=.99\linewidth]{Reanalysis_SymeonidouKuhlmann2021_files/figure-latex/ind-scatterplot-g-1.pdf}
	\end{subfigure}
	\caption{For the reanalysis of Symeonidou and Kuhlmann (2021) Matzke-Klauer priors as implemented in \texttt{TreeBUGS} and \rev{informative} priors seem do differ systematically for source memory parameter (left) but not for source guessing (right). The figure illustrates parameters in the reinstatement condition in which sources were similar and only presented once.}
	\label{fig:individual_level_prior_comp}
\end{figure}

\section{Using alternative methods to compute the Bayes factor}

Table \ref{tab:sym-bf-table-norm} shows the method uncertainty related to the computational strategy used to compute the Savage-Dickey Bayes factor, that how the Bayes factor changes when we use normal approximation method instead of the logspline approximation method. 

\begin{table}[tbp]
\begin{center}
\begin{threeparttable}
\caption{\label{tab:sym-bf-table-norm} Summary of computed Bayes factors for Symeonidou and Kuhlmann (2021) using the normal approximation method to compute the Savage-Dickey Bayes factor.} 
\begin{tabular}{llcc} \toprule
& BF type & \multicolumn{2}{c}{Estimate} \\
\midrule
Group-level Comparison & & & \\
\ \ \ Main Analysis (\rev{Informative}) & $\text{BF}_{r0}$ & 1779 & [1447, 2041]\\
\ \ \ Main Analysis (Matzke-Klauer) & $\text{BF}_{r0}$ & 963 & [455, 1804]\\
\ \ \ Sensitivity Analysis & $\text{BF}_{r0}$ & -- & [744, 2613]\\
\bottomrule
\addlinespace
\end{tabular}
\begin{tablenotes}[para]
\normalsize{\textit{Note.} For each test (rows) and experiment (columns) the Bayes factor in favor of the restricted model versus the null model. Numbers in square brackets indicate Bayes factor ranges. See the main text for an explanation of the different tests. Empty cells indicate that the quantity was not computed for a particular analysis.}
\end{tablenotes}
\end{threeparttable}
\end{center}
\end{table}

\printbibliography

\end{document}
